# Supplementary material for: Exploring the Evolutionary History of the Differentially Expressed Genes between Human Populations: Action of Recent Positive Selection
Source: Evol Bioinform Online. 2008 May 15;4:171–9. doi: 10.4137/ebo.s744 (PMC2585739; doi:10.4137/ebo.s744)
Supplement: Table S1 — Evidence of selection among the genes with expression higher in the CEU samples. [file ebo-4-171-s1.xls]

## Sheet: Expression Higher in CEU
Affymetrix Transcript Cluster ID	Gene Title	Gene Symbola	Cytoband	Pb (CEU)	Pb (YRI)	Under Selection
2326993	synaptotagmin-like 1	SYTL1	1p36.11	0.79	0.64
2333678	UDP-Gal:betaGlcNAc beta 1,4- galactosyltransferase, polypeptide 2	B4GALT2	1p34-p33	0.39	0.47
2334191	polo-like kinase 3	PLK3	1p34.1	0.63	0.47
2391302	centaurin, beta 5	CENTB5	1p36.33	0.03	0.64	CEU
2394361	nephronophthisis 4	NPHP4	1p36.22	0.39	0.55
2394626	acyl-CoA thioesterase 7	ACOT7	1p36.31-p36.11	0.028	0.41	CEU
2396461	spermidine synthase	SRM	1p36-p22	0.53	0.55
2400793	heparan sulfate proteoglycan 2	HSPG2	1p36.1-p34	0.45	0.89
2458921	inositol 1,4,5-trisphosphate 3-kinase B	ITPKB	1q42.13	0.79	0.76
2532021	prothymosin, alpha (gene sequence 28)	PTMA	2q35-q36	0.53	0.64
2550325	oxoeicosanoid (OXE) receptor 1	OXER1	2p21	0.15	0.17
2560141	mitochondrial ribosomal protein L53	MRPL53	2p13.1	0.0024	0.36	CEU
2576281	p20	LOC130074	2q21.1	0.14	0.64
2576554	family with sequence similarity 128, member B	FAM128B	2q21.1	0.79	0.76
2655438	dishevelled, dsh homolog 3 (Drosophila)	DVL3	3q27	0.53	0.17
2672016	FYVE and coiled-coil domain containing 1	FYCO1	3p21.31	0.53	0.0098	YRI
2694675	H1 histone family, member X	H1FX	3q21.3	0.63	0.89
2714729	KIAA1530 protein	KIAA1530	4p16.3	0.45	0.15
2757347	transmembrane protein 129	TMEM129	4p16.3	0.53	0.64
2766262	toll-like receptor 6	TLR6	4p14	0.45	0.47
2829171	transcription factor 7	TCF7	5q31.1	0.45	0.031	YRI
2830861	early growth response 1	EGR1	5q31.1	0.79	0.64
2843091	regulator of G-protein signalling 14	RGS14	5q35.3	0.63	0.31
2865050	ribosomal protein S23	RPS23	5q14.2	0.14	0.15
2881672	TNFAIP3 interacting protein 1	TNIP1	5q32-q33.1	0.39	0.64
2897899	SRY (sex determining region Y)-box 4	SOX4	6p22.3	-	0.41
2901970	discoidin domain receptor family, member 1	DDR1	6p21.3	0.11	0.1
2904000	high mobility group AT-hook 1	HMGA1	6p21	-	0.76
2905169	cyclin-dependent kinase inhibitor 1A (p21, Cip1)	CDKN1A	6p21.2	0.29	0.15
2906824	forkhead box P4	FOXP4	6p21.1	0.39	0.76
2927722	heme binding protein 2	HEBP2	6q24	0.092	0.31
2939232	tubulin, beta 2B	TUBB2B	6p25	-	0.31
2946215	histone cluster 1, H3b	HIST1H3B	6p21.3	0.085	0.21
2950629	TAP binding protein (tapasin)	TAPBP	6p21.3	0.13	0.06
2954355	cullin 7	CUL7	6p21.1	0.45	0.64
3008220	CAP-GLY domain containing linker protein 2	CLIP2	7q11.23	0.26	0.76
3016636	SH2B adaptor protein 2	SH2B2	7q22	0.26	0.89
3023318	tetraspanin 33	TSPAN33	7q32.1	0.45	0.89
3057755	POM (POM121 homolog, rat) and ZP3 fusion	POMZP3	7q11.23	0.79	0.27
3062868	BAI1-associated protein 2-like 1	BAIAP2L1	7q21.3	0.045	0.55	CEU
3065546	hypothetical protein FLJ36166	DPY19L2P2	7q22.1	0.0014	0.55	CEU
3089360	solute carrier family 39 (zinc transporter), member 14	SLC39A14	8p21.3	0.79	0.21
3091077	dihydropyrimidinase-like 2	DPYSL2	8p22-p21	0.067	0.64
3119945	glutamate receptor, ionotropic, N-methyl D-asparate-associated protein 1 (glutamate binding)	GRINA	8q24.3	0.79	0.21
3158478	F-box and leucine-rich repeat protein 6	FBXL6	8q24.3	0.79	0.47
3158767	RecQ protein-like 4	RECQL4	8q24.3	0.79	0.55
3158812	leucine rich repeat containing 24	LRRC24	8q24.3	0.79	0.55
3181240	tropomodulin 1	TMOD1	9q22.3	0.63	0.41
3188697	NIMA (never in mitosis gene a)-related kinase 6	NEK6	9q33.3-q34.11	0.63	0.89
3190762	endonuclease G	ENDOG	9q34.1	0.085	0.071
3193339	retinoid X receptor, alpha	RXRA	9q34.3	0.63	0.54
3226340	prostaglandin E synthase 2	PTGES2	9q34.11	0.014	0.31	CEU
3230811	dipeptidyl-peptidase 7	DPP7	9q34.3	0.63	0.035	YRI
3261643	nuclear factor of kappa light polypeptide gene enhancer in B-cells 2 (p49/p100)	NFKB2	10q24	0.053	0.13
3299504	actin, alpha 2, smooth muscle, aorta	ACTA2	10q23.3	0.29	0.76
3315024	ADAM metallopeptidase domain 8	ADAM8	10q26.3	0.12	0.64
3316149	EPS8-like 2	EPS8L2	11p15.5	0.79	0.47
3326635	CD44 molecule (Indian blood group)	CD44	11p13	0.45	0.31
3329649	damage-specific DNA binding protein 2, 48kDa	DDB2	11p12-p11	0.63	0.077
3333358	inner centromere protein antigens 135/155kDa	INCENP	11q12-q13	0.79	0.077
3337918	two pore segment channel 2	TPCN2	11q13.2	0.79	0.55
3338552	cortactin	CTTN	11q13	0.45	0.27
3358425	leucine-rich repeats and death domain containing	LRDD	11p15.5	0.79	0.47
3431892	SH2B adaptor protein 3	SH2B3	12q24	0.0061	0.55	CEU
3439013	nucleolar complex associated 4 homolog (S. cerevisiae)	NOC4L	12q24.33	0.23	-
3452818	vitamin D (1,25- dihydroxyvitamin D3) receptor	VDR	12q13.11	0.45	0.24
3476457	nuclear receptor co-repressor 2	NCOR2	12q24	0.34	0.41
3543539	papilin, proteoglycan-like sulfated glycoprotein	PAPLN	14q24.2	0.39	0.31
3554728	metastasis associated 1	MTA1	14q32.3	0.14	0.41
3557666	junctophilin 4	JPH4	14q11	0.11	0.64
3572869	chromosome 14 open reading frame 4	C14orf4	14q24.3	0.53	0.64
3603687	transmembrane emp24 protein transport domain containing 3	TMED3	15q24-q25	0.29	0.11
3604287	interleukin 16 (lymphocyte chemoattractant factor)	IL16	15q26.3	0.21	0.64
3644057	mitogen-activated protein kinase 8 interacting protein 3	MAPK8IP3	16p13.3	0.079	0.64
3644593	G protein beta subunit-like	GBL	16p13.3	0.39	-
3656318	proline rich 14	PRR14	16p11.2	0.53	0.76
3656635	F-box and leucine-rich repeat protein 19	FBXL19	16p11.2	0.53	0.55
3668834	zinc and ring finger 1	ZNRF1	16q23.1	0.29	0.47
3673684	chromatin licensing and DNA replication factor 1	CDT1	16q24.3	0.79	0.47
3675430	RNA pseudouridylate synthase domain containing 1	RPUSD1	16p13.3	0.079	0.55
3676113	non-metastatic cells 3, protein expressed in	NME3	16q13	0.072	0.64
3677752	TNF receptor-associated protein 1	TRAP1	16p13.3	0.45	0.044	YRI
3704376	family with sequence similarity 38, member A	FAM38A	16q24.3	0.63	0.47
3704495	adenine phosphoribosyltransferase	APRT	16q24	0.79	0.47
3712098	small nucleolar RNA, C/D box 49A	SNORD49A	17p11.2	NA	NA
3722770	chromosome 17 open reading frame 53	C17orf53	17q21.31	0.63	0.27
3726569	spermatogenesis associated 20	SPATA20	17q21.33	0.79	0.47
3734760	mitochondrial ribosomal protein S7	MRPS7	17q25	0.1	0.41
3748188	flightless I homolog (Drosophila)	FLII	17p11.2	0.29	0.21
3756319	chemokine (C-C motif) receptor 7	CCR7	17q12-q21.2	0.79	0.41
3757602	likely ortholog of mouse D11lgp2	DHX58	17q21.2	0.39	0.76
3773980	chromosome 17 open reading frame 70	C17orf70	17q25.3	0.63	0.89
3774635	fatty acid synthase	FASN	17q25	0.79	0.64
3815416	ATP-binding cassette, sub-family A (ABC1), member 7	ABCA7	19p13.3	0.15	0.36
3816225	chromosome 19 open reading frame 36	C19orf36	19p13.3	0.34	0.64
3816611	thimet oligopeptidase 1	THOP1	19q13.3	0.63	0.89
3820469	intercellular adhesion molecule 5, telencephalin	ICAM5	19p13.2	0.79	0.76
3820727	queuine tRNA-ribosyltransferase 1 (tRNA-guanine transglycosylase)	QTRT1	19p13.3	0.79	0.038	YRI
3821893	jun B proto-oncogene	JUNB	19p13.2	NA	NA
3823982	myosin IXB	MYO9B	19p13.1	0.79	0.55
3824178	ankyrin repeat domain 41	ANKRD41	19p13.11	0.63	0.64
3824226	GTP binding protein 3 (mitochondrial)	GTPBP3	19p13.11	0.63	0.64
3824497	microtubule-associated protein 1S	MAP1S	19p13.11	0.63	0.76
3830002	GRAM domain containing 1A	GRAMD1A	19q13.11	0.79	0.55
3830864	sorting nexin 26	SNX26	19q13.12	0.26	0.24
3833620	latent transforming growth factor beta binding protein 4	LTBP4	19q13.1-q13.2	0.63	0.64
3839006	prostate tumor overexpressed gene 1	PTOV1	19q13.33	0.23	0.36
3839057	TBC1 domain family, member 17	TBC1D17	19q13.33	0.23	0.36
3840058	protein phosphatase 2 (formerly 2A), regulatory subunit A , alpha isoform	PPP2R1A	19q13.33	0.45	0.31
3846982	toll-like receptor adaptor molecule 1	TICAM1	19p13.3	0.63	0.41
3848492	Fc fragment of IgE, low affinity II, receptor for (CD23)	FCER2	19p13.3	0.53	0.76
3850234	ribonucleoprotein, PTB-binding 1	RAVER1	19p13.2	0.79	0.89
3850278	tyrosine kinase 2	TYK2	19p13.2	0.79	0.47
3852407	regulatory factor X, 1 (influences HLA class II expression)	RFX1	19p13.1	0.79	0.47
3854349	abhydrolase domain containing 8	ABHD8	19p13.11	0.63	0.64
3885537	phospholipase C, gamma 1	PLCG1	20q12-q13.1	0.14	0.36
3892456	synovial sarcoma translocation gene on chromosome 18-like 1	SS18L1	20q13.3	0.34	0.76
3893642	Lck interacting transmembrane adaptor 1	LIME1	20q13.3	NA	NA
3903361	S-adenosylhomocysteine hydrolase	AHCY	20cen-q13.1	0.79	0.11
3903836	integrin beta 4 binding protein	EIF6	20q12	0.26	0.41
3923632	phosphofructokinase, liver	PFKL	21q22.3	0.53	0.55
3935232	chromosome 21 open reading frame 56	C21orf56	21q22.3	0.39	0.89
3939365	SWI/SNF related, matrix associated, actin dependent regulator of chromatin, subfamily b, member 1	SMARCB1	22q11.23|22q11	0.53	0.55
3950629	TraB domain containing	TRABD	22q13.33	0.21	0.64
3960388	phospholipase A2, group VI (cytosolic, calcium-independent)	PLA2G6	22q13.1	0.79	0.11
3965697	histone deacetylase 10	HDAC10	22q13.31	0.39	0.76
3996467	plexin A3	PLXNA3	Xq28	NA	NA
a: differentially expressed genes reported by Zhang et al.
b: emirical p value reported by Happloter.
