# Supplementary material for: Exploring the Evolutionary History of the Differentially Expressed Genes between Human Populations: Action of Recent Positive Selection
Source: Evol Bioinform Online. 2008 May 15;4:171–9. doi: 10.4137/ebo.s744 (PMC2585739; doi:10.4137/ebo.s744)
Supplement: Table S2 — Evidence of selection among the genes with expression higher in the YRI samples. [file ebo-4-171-s2.xls]

## Sheet: Expression Higher in YRI
Affymetrix Transcript Cluster ID	Gene Title	Gene Symbola	Cytoband	Pb (CEU)	Pb (YRI)	Under Selection
2328868	histone deacetylase 1	HDAC1	1p34	0.34	0.025	YRI
2331727	CAP, adenylate cyclase-associated protein 1 (yeast)	CAP1	1p34.2	0.14	0.36
2336383	PRP38 pre-mRNA processing factor 38 (yeast) domain containing A	PRPF38A	1p33-p32.1	0.26	0.1
2336585	sterol carrier protein 2	SCP2	1p32	0.057	0.89
2342576	acyl-Coenzyme A dehydrogenase, C-4 to C-12 straight chain	ACADM	1p31	0.79	0.17
2350287	PRP38 pre-mRNA processing factor 38 (yeast) domain containing B	PRPF38B	1p13.3	0.53	0.27
2350840	guanine nucleotide binding protein (G protein), alpha inhibiting activity polypeptide 3	GNAI3	1p13	0.37	0.24
2351393	RNA binding motif protein 15	RBM15	1p13	0.79	0.47
2351572	CD53 molecule	CD53	1p13	0.45	0.19
2351632	choline/ethanolamine phosphotransferase 1	CEPT1	1p13.3	0.53	0.41
2365119	microsomal glutathione S-transferase 3	MGST3	1q23	0.45	0.76
2391647	SSU72 RNA polymerase II CTD phosphatase homolog (S. cerevisiae)	SSU72	1p36.33	0.072	0.41
2396009	leucine zipper and CTNNBIP1 domain containing	LZIC	1p36.22	0.19	0.89
2405893	chromosome 1 open reading frame 212	C1orf212	1p34.3	0.019	0.55	CEU
2409613	prion protein interacting protein	PRNPIP	1p32	0.63	0.13
2412529	nardilysin (N-arginine dibasic convertase)	NRD1	1p32.2-p32.1	0.29	0.64
2413153	chromosome 1 open reading frame 123	C1orf123	1p32.3	0.79	0.077
2413578	transmembrane protein 59	TMEM59	1p36-p31	0.79	0.55
2421883	guanylate binding protein 1, interferon-inducible, 67kDa	GBP1	1p22.2	0.34	0.47
2434319	acidic (leucine-rich) nuclear phosphoprotein 32 family, member E	ANP32E	1q21.2	0.21	0.89
2461891	beta-1,3-N-acetylgalactosaminyltransferase 2	B3GALNT2	1q42.3	0.79	0.89
2477302	coiled-coil domain containing 75	CCDC75	2p22.2	0.39	0.64
2487412	annexin A4	ANXA4	2p13	0.79	0.19
2491676	vesicle-associated membrane protein 5 (myobrevin)	VAMP5	2p11.2	0.45	0.31
2495881	eukaryotic translation initiation factor 5B	EIF5B	2q11.2	0.53	0.028	YRI
2517408	alkylglycerone phosphate synthase	AGPS	2q31.2	0.00088	0.27	CEU
2519860	asparagine synthetase domain containing 1	ASNSD1	2p24.3-q21.3	0.39	0.17
2540317	protein disulfide isomerase family A, member 6	PDIA6	2p25.1	0.79	0.76
2547716	family with sequence similarity 98, member A	FAM98A	2p22.3	0.53	0.31
2574646	bridging integrator 1	BIN1	2q14	0.79	0.89
2619323	synovial sarcoma translocation gene on chromosome 18-like 2	SS18L2	3p21	0.79	0.55
2657025	receptor (chemosensory) transporter protein 4	RTP4	3q27.3	0.39	0.76
2671101	transmembrane protein 16K	TMEM16K	3p22.1-p21.33	0.39	0.21
2672467	coiled-coil domain containing 12	CCDC12	3p21.31	0.062	0.55
2676518	Scm-like with four mbt domains 1	SFMBT1	3p21.1	0.53	0.36
2696379	anaphase promoting complex subunit 13	ANAPC13	3q22.1	0.79	0.64
2708855	lipase, member H	LIPH	3q27	0.14	0.47
2717049	Mof4 family associated protein 1	MRFAP1	4p16.1	0.79	0.89
2724472	huntingtin interacting protein 2	HIP2	4p14	0.29	0.31
2730531	disrupter of silencing 10	SAS10	4q13.3	0.12	0.47
2737069	methionyl aminopeptidase 1	METAP1	4q23	0.29	0.038	YRI
2750527	kelch-like 2, Mayven (Drosophila)	KLHL2	4q21.2	0.53	0.41
2759303	Morf4 family associated protein 1-like 1	MRFAP1L1	4p16.1	0.79	0.89
2772017	YTH domain containing 1	YTHDC1	4q13.2	0.79	0.083
2775965	coenzyme Q2 homolog, prenyltransferase (yeast)	COQ2	4q21.23	0.085	0.41
2779638	protein phosphatase 3 (formerly 2B), catalytic subunit, alpha isoform	PPP3CA	4q21-q24	0.63	0.89
2779823	solute carrier family 39 (zinc transporter), member 8	SLC39A8	4q22-q24	0.39	0.89
2792420	hypothetical protein FLJ38482	FLJ38482	4q32.3	0.21	0.36
2828146	CDC42 small effector 2	CDC42SE2	5q31.1	0.14	0.47
2832081	zinc finger, matrin type 2	ZMAT2	5q31.3	0.79	0.47
2836451	microfibrillar-associated protein 3	MFAP3	5q32-q33.2	0.79	0.64
2844082	RUN and FYVE domain containing 1	RUFY1	5q35.3	0.34	0.55
2845043	tripartite motif-containing 41	TRIM41	5q35.3	-	0.64
2860614	coiled-coil domain containing 125	CCDC125	5q13.2	0.53	0.76
2871685	protein geranylgeranyltransferase type I, beta subunit	PGGT1B	5q22.3	0.63	0.55
2894711	transmembrane protein 14B	TMEM14B	6p25.1-p23	0.79	0.76
2924898	ring finger protein 146	RNF146	6q22.1-q22.33	0.63	0.36
2938972	serpin peptidase inhibitor, clade B (ovalbumin), member 1	SERPINB1	6p25	0.53	0.41
2939014	hypothetical protein MGC39372	MGC39372	6p25.2	NA	NA
2939034	serpin peptidase inhibitor, clade B (ovalbumin), member 9	SERPINB9	6p25	0.63	0.36
2945645	TRAF and TNF receptor associated protein	TTRAP	6p22.3-p22.1	0.79	0.12
2945882	cytidine monophosphate-N-acetylneuraminic acid hydroxylase (CMP-N-acetylneuraminate monooxygenase)	CMAH	6p21.32	NA	NA
2946369	histone cluster 1, H3g	HIST1H3G	6p21.3	0.79	0.64
2963407	synaptotagmin binding, cytoplasmic RNA interacting protein	SYNCRIP	6q14-q15	0.79	0.12
2974469	syntaxin 7	STX7	6q23.1	0.39	0.41
2975680	BCL2-associated transcription factor 1	BCLAF1	6q22-q23	0.39	0.89
2977510	fucosidase, alpha-L- 2, plasma	FUCA2	6q24	0.63	0.64
3009959	protein tyrosine phosphatase, non-receptor type 12	PTPN12	7q11.23	0.45	0.89
3014855	zinc finger with KRAB and SCAN domains 5	ZKSCAN5	7q22	0.03	0.091	CEU
3026988	LUC7-like 2 (S. cerevisiae)	LUC7L2	7q34	0.053	0.64
3032017	negative regulator of ubiquitin-like proteins 1	NUB1	7q36	0.53	0.76
3042610	src kinase associated phosphoprotein 2	SKAP2	7p21-p15	0.63	0.64
3088544	ATPase, H+ transporting, lysosomal 56/58kDa, V1 subunit B2	ATP6V1B2	8p22-p21	0.63	0.55
3089401	protein phosphatase 3 (formerly 2B), catalytic subunit, gamma isoform	PPP3CC	8p21.3	0.79	0.24
3089740	Rho-related BTB domain containing 2	RHOBTB2	8p21.3	0.79	0.11
3091628	elongation protein 3 homolog (S. cerevisiae)	ELP3	8p21.1	0.63	0.55
3095719	golgi autoantigen, golgin subfamily a, 7	GOLGA7	8p11.21	0.29	0.13
3096368	hook homolog 3 (Drosophila)	HOOK3	8p11.21	0.092	0.89
3107342	protein phosphatase 2C, magnesium-dependent, catalytic subunit	PPM2C	8q22.1	0.79	0.89
3111530	enhancer of yellow 2 homolog (Drosophila)	ENY2	8q23.1	0.79	0.051
3114365	family with sequence similarity 91, member A1	FAM91A1	8q24.13	0.45	0.76
3114600	tRNA methyltransferase 12 homolog (S. cerevisiae)	TRMT12	8q24.13	0.79	0.76
3130161	glutathione reductase	GSR	8p21.1	0.34	0.24
3131844	LSM1 homolog, U6 small nuclear RNA associated (S. cerevisiae)	LSM1	8p11.2	0.79	0.31
3133345	solute carrier family 20 (phosphate transporter), member 2	SLC20A2	8p12-p11	0.15	0.31
3133479	ring finger protein 170	RNF170	8p11.21	0.085	0.89
3138414	armadillo repeat containing 1	ARMC1	8q13.1	0.17	0.27
3150844	syntrophin, beta 1 (dystrophin-associated protein A1, 59kDa, basic component 1)	SNTB1	8q23-q24	0.26	0.47
3173748	family with sequence similarity 122A	FAM122A	9q21.11	0.79	0.051
3175119	osteoclast stimulating factor 1	OSTF1	9q13-q21.2	0.23	0.41
3212277	chromosome 9 open reading frame 64	C9orf64	9q21.32	0.53	0.21
3214582	serine palmitoyltransferase, long chain base subunit 1	SPTLC1	9q22.2	0.79	0.21
3227121	chromosome 9 open reading frame 78	C9orf78	9q34.11	0.39	0.41
3236448	suppressor of variegation 3-9 homolog 2 (Drosophila)	SUV39H2	10p13	0.13	0.76
3236786	phosphotriesterase related	PTER	10p12	0.19	0.64
3240095	RAB18, member RAS oncogene family	RAB18	10p12.1	0.79	0.36
3249587	sirtuin (silent mating type information regulation 2 homolog) 1 (S. cerevisiae)	SIRT1	10q21.3	0.079	0.083
3249738	heterogeneous nuclear ribonucleoprotein H3 (2H9)	HNRPH3	10q22	0.037	0.041	CEU/YRI
3252382	MYST histone acetyltransferase (monocytic leukemia) 4	MYST4	10q22.2	0.072	0.27
3252534	sterile alpha motif domain containing 8	SAMD8	10q22.2	0.39	0.15
3260937	progressive external ophthalmoplegia 1	PEO1	10q23.3-q24.3	0.14	0.051
3264326	acyl-CoA synthetase long-chain family member 5	ACSL5	10q25.1-q25.2	0.63	0.19
3264948	caspase 7, apoptosis-related cysteine peptidase	CASP7	10q25	0.39	0.19
3265494	TruB pseudouridine (psi) synthase homolog 1 (E. coli)	TRUB1	10q25.3	0.63	0.31
3269587	chromosome 10 open reading frame 137	C10orf137	10q26.13-q26.2	0.45	0.89
3275132	GDP dissociation inhibitor 2	GDI2	10p15	0.53	0.071
3277662	UPF2 regulator of nonsense transcripts homolog (yeast)	UPF2	10p14-p13	0.79	0.64
3295032	adaptor-related protein complex 3, mu 1 subunit	AP3M1	10q22.2	0.19	0.89
3301857	transmembrane 9 superfamily member 3	TM9SF3	10q24.1	0.63	0.36
3320301	Ctr9, Paf1/RNA polymerase II complex component, homolog (S. cerevisiae)	CTR9	11p15.3	0.45	0.31
3345107	ankyrin repeat domain 49	ANKRD49	11q21	0.63	0.55
3345142	fucosyltransferase 4 (alpha (1,3) fucosyltransferase, myeloid-specific)	FUT4	11q21	0.79	0.64
3365525	SPT2, Suppressor of Ty, domain containing 1 (S. cerevisiae)	SPTY2D1	11p15.1	0.34	0.55
3368748	F-box protein 3	FBXO3	11p13	0.79	0.55
3373724	structure specific recognition protein 1	SSRP1	11q12	0.79	0.76
3382948	chloride channel, nucleotide-sensitive, 1A	CLNS1A	11q13.5-q14	0.34	0.31
3383164	asparagine-linked glycosylation 8 homolog (S. cerevisiae, alpha-1,3-glucosyltransferase)	ALG8	11q14.1	0.79	0.64
3392996	KIAA0999 protein	KIAA0999	11q23.3	0.1	0.065
3396736	pseudouridylate synthase 3	PUS3	11q24.2	0.53	0.12
3404436	C-type lectin domain family 2, member D	CLEC2D	12p13	0.79	0.066
3412008	periphilin 1	PPHLN1	12q12	0.17	0.056
3429754	KIAA1033	KIAA1033	12q24.11	0.63	0.89
3429857	overexpressed in colon carcinoma-1	OCC-1	12q23.3	0.79	0.11
3430552	PWP1 homolog (S. cerevisiae)	PWP1	12q23.3	0.79	0.55
3431318	trichoplein, keratin filament binding	TCHP	12q24.11	0.29	0.41
3433843	suppressor of defective silencing 3 homolog (S. cerevisiae)	SUDS3	12q24.23	0.45	0.47
3441955	mitochondrial ribosomal protein L51	MRPL51	12p13.3-p13.1	0.53	0.13
3442427	membrane bound O-acyltransferase domain containing 5	MBOAT5	12p13	0.79	0.21
3443296	mannose-6-phosphate receptor (cation dependent)	M6PR	12p13	0.79	0.76
3447129	KIAA0528	KIAA0528	12p12.1	0.79	0.17
3447863	v-Ki-ras2 Kirsten rat sarcoma viral oncogene homolog	KRAS	12p12.1	0.26	0.76
3458551	Rho GTPase activating protein 9	ARHGAP9	12q14	0.39	0.55
3464000	coiled-coil domain containing 59	CCDC59	12q21.31	0.14	0.001	YRI
3470549	coronin, actin binding protein, 1C	CORO1C	12q24.1	0.39	0.76
3471374	protein phosphatase 1, catalytic subunit, gamma isoform	PPP1CC	12q24.1-q24.2	0.34	0.31
3473802	TAO kinase 3	TAOK3	12q	0.26	0.64
3476130	strawberry notch homolog 1 (Drosophila)	SBNO1	12q24.31	0.45	0.24
3503224	UPF3 regulator of nonsense transcripts homolog A (yeast)	UPF3A	13q34	NA	NA
3504392	N-6 adenine-specific DNA methyltransferase 2 (putative)	N6AMT2	13q12.11	0.34	0.1
3511031	E74-like factor 1 (ets domain transcription factor)	ELF1	13q13	0.53	0.21
3515009	vacuolar protein sorting 36 homolog (S. cerevisiae)	VPS36	13q14.3	0.79	0.0098	YRI
3518977	chromosome 13 open reading frame 7	C13orf7	13q31.1	0.79	0.36
3528115	TOX high mobility group box family member 4	TOX4	14q11.2	0.79	0.55
3529156	neuroguidin, EIF4E binding protein	NGDN	14q11.2	0.12	0.76
3536905	kinectin 1 (kinesin receptor)	KTN1	14q22.1	0.63	0.41
3540007	methylenetetrahydrofolate dehydrogenase (NADP+ dependent) 1, methenyltetrahydrofolate cyclohydrolase, formyltetrahydrofolate synthetase	MTHFD1	14q24	0.092	0.55
3545525	chromosome 14 open reading frame 156	C14orf156	14q24.3	0.13	0.077
3555461	O-sialoglycoprotein endopeptidase	OSGEP	14q11.2	0.53	0.15
3556323	suppressor of Ty 16 homolog (S. cerevisiae)	SUPT16H	14q11.2	0.79	0.76
3561321	MAP3K12 binding inhibitory protein 1	MBIP	14q13.3	0.79	0.15
3562003	trafficking protein particle complex 6B	TRAPPC6B	14q21.1	0.062	0.31
3568108	sphingosine-1-phosphate phosphatase 1	SGPP1	14q23.2	0.0056	0.077	CEU
3568667	MYC associated factor X	MAX	14q23	0.17	0.47
3570049	enhancer of rudimentary homolog (Drosophila)	ERH	14q24.1|7q34	0.63	0.31
3571347	numb homolog (Drosophila)	NUMB	14q24.3	0.45	0.077
3573152	serine palmitoyltransferase, long chain base subunit 2	SPTLC2	14q24.3-q31	0.15	0.64
3573261	SNW domain containing 1	SNW1	14q24.3	0.092	0.056
3573994	chromosome 14 open reading frame 145	C14orf145	14q31.1	0.1	0.24
3590014	cancer susceptibility candidate 5	CASC5	15q14	0.26	0.89
3590341	calcium binding protein P22	CHP	15q13.3	0.63	0.24
3590422	Rtf1, Paf1/RNA polymerase II complex component, homolog (S. cerevisiae)	RTF1	15q15.1	0.79	0.15
3591400	gamma tubulin ring complex protein (76p gene)	76P	15q15	0.17	0.76
3597977	thyroid hormone receptor interactor 4	TRIP4	15q22.31	0.19	0.55
3603408	proteasome (prosome, macropain) subunit, alpha type, 4	PSMA4	15q25.1	0.63	0.24
3619991	NADH dehydrogenase (ubiquinone) 1 alpha subcomplex, assembly factor 1	NDUFAF1	15q11.2-q21.3	0.79	0.21
3621692	microfibrillar-associated protein 1	MFAP1	15q15-q21	0.53	0.55
3624362	Leo1, Paf1/RNA polymerase II complex component, homolog (S. cerevisiae)	LEO1	15q21.2	0.079	0.76
3629761	chromosome 15 open reading frame 44	C15orf44	15q22.31	0.39	0.21
3650802	coenzyme Q7 homolog, ubiquinone (yeast)	COQ7	16p13.11-p12.3	0.45	0.55
3656904	fusion (involved in t(12;16) in malignant liposarcoma)	FUS	16p11.2	0.63	0.55
3665116	core-binding factor, beta subunit	CBFB	16q22.1	0.12	0.17
3666732	cytochrome b5 type B (outer mitochondrial membrane)	CYB5B	16q22.1	0.26	0.21
3668617	proteasome (prosome, macropain) 26S subunit, non-ATPase, 7 (Mov34 homolog)	PSMD7	16q23-q24	0.19	0.89
3680610	G1 to S phase transition 1	GSPT1	16p13.1	0.79	0.76
3681705	RRN3 RNA polymerase I transcription factor homolog (S. cerevisiae)	RRN3	16p12	0.53	0.056
3687342	HIRA interacting protein 3	HIRIP3	16p11.2	0.63	0.76
3697799	adaptor-related protein complex 1, gamma 1 subunit	AP1G1	16q23	0.79	0.21
3699581	transmembrane protein 170	TMEM170	16q23.1	0.11	0.077
3701384	chromosome 16 open reading frame 61	C16orf61	16q23.2	0.13	0.13
3708462	centaurin, beta 1	CENTB1	17p13.1	0.45	0.64
3716337	coiled-coil domain containing 55	CCDC55	17q11.2	0.092	0.76
3718382	coiled-coil domain containing 16	CCDC16	17q12	0.63	0.06
3718791	TAF15 RNA polymerase II, TATA box binding protein (TBP)-associated factor, 68kDa	TAF15	17q11.1-q11.2	0.13	0.15
3724858	T-box 21	TBX21	17q21.32	0.79	0.077
3727712	phosphatidylcholine transfer protein	PCTP	17q21-q24	0.023	0.077	CEU
3740304	phosphatidylinositol transfer protein, alpha	PITPNA	17p13.3	0.79	0.36
3747522	tumor necrosis factor receptor superfamily, member 13B	TNFRSF13B	17p11.2	0.45	0.27
3755714	PPAR binding protein	MED1	17q12-q21.1	0.29	0.27
3755862	IKAROS family zinc finger 3 (Aiolos)	IKZF3	17q21	0.63	0.021	YRI
3757487	DnaJ (Hsp40) homolog, subfamily C, member 7	DNAJC7	17q11.2	0.45	0.76
3757970	PSMC3 interacting protein	PSMC3IP	17q12-q21	0.45	0.64
3759186	G patch domain containing 8	GPATCH8	17q21.31	0.45	0.76
3763656	tripartite motif-containing 25	TRIM25	17q23.2	0.79	0.47
3763687	coilin	COIL	17q22-q23	0.79	0.36
3764384	suppressor of Ty 4 homolog 1 (S. cerevisiae)	SUPT4H1	17q21-q23	0.53	0.17
3764738	family with sequence similarity 33, member A	FAM33A	17q22	0.79	0.64
3765059	amplified in breast cancer 1	HEATR6	17q23.1	0.53	0.47
3766334	coiled-coil domain containing 47	CCDC47	17q23.3	0.29	0.27
3766373	FtsJ homolog 3 (E. coli)	FTSJ3	17q23	0.29	0.27
3772719	lectin, galactoside-binding, soluble, 3 binding protein	LGALS3BP	17q25	0.23	0.55
3774823	casein kinase 1, delta	CSNK1D	17q25	0.34	0.55
3781082	small nuclear ribonucleoprotein D1 polypeptide 16kDa	SNRPD1	18q11.2	0.26	0.36
3795942	v-yes-1 Yamaguchi sarcoma viral oncogene homolog 1	YES1	18p11.31-p11.21	0.53	0.64
3799415	AFG3 ATPase family gene 3-like 2 (yeast)	AFG3L2	18p11	0.79	0.41
3802129	synovial sarcoma translocation, chromosome 18	SS18	18q11.2	0.29	0.41
3811459	follicular lymphoma variant translocation 1	FVT1	18q21.3	0.45	0.55
3828162	chromosome 19 open reading frame 2	C19orf2	19q12	0.39	0.071
3857811	chromosome 19 open reading frame 12	C19orf12	19q12	0.79	0.47
3861978	Paf1, RNA polymerase II associated factor, homolog (S. cerevisiae)	PAF1	19q13.1	0.12	0.76
3872983	chromatin modifying protein 2A	CHMP2A	19q	NA	NA
3878429	polymerase (RNA) III (DNA directed) polypeptide F, 39 kDa	POLR3F	20p11.23	0.53	0.36
3884324	catenin, beta like 1	CTNNBL1	20q11.23-q12	0.79	0.015	YRI
3896370	hypothetical protein KIAA1434	RP5-1022P6.2	20p12.3	0.63	0.24
3896524	tRNA methyltransferase 6 homolog (S. cerevisiae)	TRMT6	20p12.3	0.63	0.55
3909395	dolichyl-phosphate mannosyltransferase polypeptide 1, catalytic subunit	DPM1	20q13.13	0.21	0.76
3933817	WD repeat domain 4	WDR4	21q22.3	0.19	0.0048	YRI
3949017	hypothetical protein FLJ20699	FLJ20699	22q13	0.037	0.36	CEU
3956290	phosphatidylinositol transfer protein, beta	PITPNB	22q12.1	0.79	0.17
3959918	thiosulfate sulfurtransferase (rhodanese)	TST	22q13.1	0.53	0.47
3970833	pyruvate dehydrogenase (lipoamide) alpha 1	PDHA1	Xp22.2-p22.1	NA	NA
3982242	chromosome X open reading frame 26 (CXorf26), mRNA	CXorf26	Xq13.3	NA	NA
3983105	apolipoprotein O-like	APOOL	Xq21.1	NA	NA
3986514	phosphoribosyl pyrophosphate synthetase 1	PRPS1	Xq21-q27	NA	NA
3994100	fragile X mental retardation 1	FMR1	Xq27.3	NA	NA
4002741	acyl-CoA thioesterase 9	ACOT9	Xp22.11	NA	NA
4006416	FUN14 domain containing 1	FUNDC1	Xp11.3	NA	NA
4011989	chemokine (C-X-C motif) receptor 3	CXCR3	Xq13	NA	NA
4015838	armadillo repeat containing, X-linked 6	ARMCX6	Xq21.33-q22.3	NA	NA
4021469	apoptosis-inducing factor, mitochondrion-associated, 1	AIFM1	Xq25-q26	NA	NA
a: differentially expressed genes reported by Zhang et al.
b: emirical p value reported by Happloter.
